# Supplementary material for: Effect of Additive Friction Stir Deposition Processing on the Microstructure and Mechanical Properties of 1045 Steel
Source: Materials (Basel). 2025 Mar 12;18(6):1257. doi: 10.3390/ma18061257 (PMC11943858; doi:10.3390/ma18061257)
Supplement: Supplementary file 1 [file materials-18-01257-s001.zip]

Archive with 1 entries (1 files):
- materials-3407727-supplementary.pdf
